# Supplementary material for: Deep-sea amphipods around cobalt-rich ferromanganese crusts: Taxonomic diversity and selection of candidate species for connectivity analysis
Source: PLoS One. 2020 Feb 6;15(2):e0228483. doi: 10.1371/journal.pone.0228483 (PMC7004558; doi:10.1371/journal.pone.0228483)
Supplement: S2 Table — (XLSX) [file pone.0228483.s003.xlsx]

## Sheet: TableS2
	Table S2. Results of the BLASTN search against the nt database and BOLD (COI FULL DATABASE) using the COI sequences obtained in this study
	Haplotype (sequence length)	Top hit list	E-value	Identity (%)	Best ID (BOLD)	Top %	Low %
	I (658)	gb|KP713921.1| Paralicella caperesca isolate 3 cytochrome oxidase subunit I (COI) gene, partial cds; mitochondrial (647)	0	99	Paralicella caperesca	100	95.75
	II (658)	gb|AY830419.1| Eurythenes gryllus clone EG_SacII_34 cytochrome oxidase subunit I (COI) gene, partial cds; mitochondrial (709)	6e-121	79	No match	-	-
	III (658)	gb|KP713926.1| Paralicella tenuipes isolate 9 cytochrome oxidase subunit I (COI) gene, partial cds; mitochondrial (648)	0	99	Paralicella tenuipes	99.52	90.91
	IV (658)	gb|KP713889.1| Abyssorchomene sp. 4 HR-2015 cytochrome oxidase subunit I (COI) gene, partial cds; mitochondrial (641)	0	97	Amphipoda	99.07	87.32
	V (658)	gb|MG264868.1| Scopelocheirus sp. LspC280 cytochrome oxidase subunit 1 (COI) gene, partial cds; mitochondrial (657)	0	99	Amphipoda	99.24	82.24
	VI (658)	gb|KP713916.1| Lysianassoidea sp. Primitive 1 HR-2015 cytochrome oxidase subunit I (COI) gene, partial cds; mitochondrial (642)	0	99	Paralicella caperesca	100	94.03
	VII (658)	gb|KP713916.1| Lysianassoidea sp. Primitive 1 HR-2015 cytochrome oxidase subunit I (COI) gene, partial cds; mitochondrial (642)	0	98	Paralicella caperesca	99.53	94.1
	VIII (658)	gb|KP713889.1| Abyssorchomene sp. 4 HR-2015 cytochrome oxidase subunit I (COI) gene, partial cds; mitochondrial (641)	0	99	Amphipoda	99.69	87.85
	IX (658)	gb|KP713951.1| Valettietta gracilis cytochrome oxidase subunit I (COI) gene, partial cds; mitochondrial (641)	0	99	Valettietta gracilis	99.84	77.29
	X (658)	gb|KP713946.1| Tectovalopsis wegeneri isolate 2 cytochrome oxidase subunit I (COI) gene, partial cds; mitochondrial (641)	0	93	No match	-	-
	XI (658)	gb|KP713916.1| Lysianassoidea sp. Primitive 1 HR-2015 cytochrome oxidase subunit I (COI) gene, partial cds; mitochondrial (642)	0	99	Paralicella caperesca	99.69	94.17
	XII (658)	gb|KP713916.1| Lysianassoidea sp. Primitive 1 HR-2015 cytochrome oxidase subunit I (COI) gene, partial cds; mitochondrial (642)	0	98	Paralicella caperesca	99.53	94.26
	XIII (658)	gb|KP713930.1| Paralicella tenuipes isolate 2 cytochrome oxidase subunit I (COI) gene, partial cds; mitochondrial (642)	0	100	Paralicella tenuipes	100	97.29
	XIV (658)	gb|KP713924.1| Paralicella caperesca isolate 4 cytochrome oxidase subunit I (COI) gene, partial cds; mitochondrial (643)	0	96	No match	-	-
	XV (658)	gb|KP713889.1| Abyssorchomene sp. 4 HR-2015 cytochrome oxidase subunit I (COI) gene, partial cds; mitochondrial (641)	0	99	Amphipoda	99.54	88.01
	XVI (658)	gb|KP713889.1| Abyssorchomene sp. 4 HR-2015 cytochrome oxidase subunit I (COI) gene, partial cds; mitochondrial (641)	0	99	Amphipoda	99.39	87.52
	XVII (658)	gb|KX365241.1| Paracallisoma sp. HR-2017 cytochrome oxidase subunit I (COI) gene, partial cds; mitochondrial (627)	0	93	No match	-	-
