# Supplementary material for: Deep-sea amphipods around cobalt-rich ferromanganese crusts: Taxonomic diversity and selection of candidate species for connectivity analysis
Source: PLoS One. 2020 Feb 6;15(2):e0228483. doi: 10.1371/journal.pone.0228483 (PMC7004558; doi:10.1371/journal.pone.0228483)
Supplement: S4 Table — Sample names in bold type were used in our final analysis. (XLSX) [file pone.0228483.s005.xlsx]

## Sheet: TableS4
	Table S4. The details of ezRAD analysis. Code and sample names shown by bold font were used for the final analysis
	ID	Code name	Samle name	The number of reads (Raw paired-end data)	The number of reads (Q > 20, adapter reemoved)
	1	22378-006	T01-3	745560	129481
	2	22378-008	T01-4	558205	62970
	3	22378-009	T01-5	732050	719659
	4	22378-013	T02-1	1139899	1124648
	5	22378-031	T02-10	598692	141853
	6	22378-033	T02-11	674805	535437
	7	22378-035	T02-12	759904	696082
	8	22378-037	T02-13	727589	194086
	9	22378-039	T02-14	806166	726502
	10	22378-041	T02-15	892451	823630
	11	22378-047	T02-18	740284	713347
	12	22378-049	T02-19	891149	874406
	13	22378-051	T02-20	828605	804452
	14	22378-055	B05-2	1253787	1222602
	15	22378-077	B05-13	1009383	985472
